# Supplementary material for: 1-[(2R,4aR,8R,8aR)-8-Hy­droxy-4a,8-di­methyl­perhydronaphthalen-2-yl]ethan-1-one
Source: Acta Crystallogr Sect E Struct Rep Online. 2011 Feb 12;67(Pt 3):o601. doi: 10.1107/S1600536811004454 (PMC3052061; doi:10.1107/S1600536811004454)
Supplement: Supplementary file 1 [file e-67-0o601-sup1.cif]

##############################################################################
###                                                                        ###
###        Electronic paper (Acta Crystallographica Section E)             ###
###                                                                        ###
##############################################################################
#                                                                            #
# This CIF contains the data in a paper accepted for publication in Acta     #
# Crystallographica Section E. It conforms to the requirements of Notes      #
# for Authors for Section E, and has been peer reviewed under the auspices   #
# of the IUCr Commission on Journals.                                        #
#                                                                            #
# Full details of the Crystallographic Information File format               #
# are given in the paper "The Crystallographic Information File (CIF):       #
# a New Standard Archive File for Crystallography" by S. R. Hall, F. H.      #
# Allen and I. D. Brown [Acta Cryst. (1991), A47, 655-685].                  #
#                                                                            #
# The current version of the core CIF dictionary is obtainable from          #
# ftp://ftp.iucr.org/pub/cif_core.dic. The current version number is 2.4.    #
#                                                                            #
# Software is freely available for graphical display of the structure(s) in  #
# this CIF.  For information consult the CIF home page http://www.iucr.org/  #
# cif/home.html                                                              #
#                                                                            #
# This file may be used for bona fide research purposes within the           #
# scientific community so long as proper attribution is given to the journal # 
# article from which it was obtained.                                        #
#                                                                            #
##############################################################################
                                             
data_I
_audit_creation_method     SHELXL-97
_chemical_name_systematic
;
1-[(2<i>R</i>,4a<i>R</i>,8<i>R</i>,8a<i>R</i>)-8-Hydroxy-4a,8-
dimethylperhydronaphthalen-2-yl]ethan-1-one
;
_chemical_name_common     ?
_chemical_formula_moiety     'C14 H24 O2'
_chemical_formula_sum     'C14 H24 O2'
_chemical_formula_iupac     'C14 H24 O2'
_chemical_formula_weight     224.33
_chemical_melting_point     ?
_symmetry_cell_setting     monoclinic
_symmetry_space_group_name_H-M     'P 21'
_symmetry_space_group_name_Hall     'P 2yb'
loop_
    _symmetry_equiv_pos_as_xyz
    'x, y, z'
    '-x, y+1/2, -z'
_cell_length_a     6.4919(7)
_cell_length_b     9.4057(9)
_cell_length_c     10.3638(11)
_cell_angle_alpha     90.00
_cell_angle_beta     97.286(10)
_cell_angle_gamma     90.00
_cell_volume     627.71(11)
_cell_formula_units_Z     2
_cell_measurement_reflns_used     6571
_cell_measurement_theta_min     2.9
_cell_measurement_theta_max     26.4
_cell_measurement_temperature     180(2)
_exptl_crystal_description     prism
_exptl_crystal_colour     colourless
_exptl_crystal_size_max     0.6
_exptl_crystal_size_mid     0.25
_exptl_crystal_size_min     0.15
_exptl_crystal_density_diffrn     1.187
_exptl_crystal_density_meas     ?
_exptl_crystal_density_method     'not measured'
_exptl_crystal_F_000     248
_exptl_absorpt_coefficient_mu     0.077
_exptl_absorpt_correction_type     none
_exptl_absorpt_process_details     ?
_exptl_absorpt_correction_T_min     ?
_exptl_absorpt_correction_T_max     ?
_exptl_special_details
;
;
_diffrn_ambient_temperature     180(2)
_diffrn_radiation_type     MoK\a
_diffrn_radiation_wavelength     0.71073
_diffrn_radiation_source     'fine-focus sealed tube'
_diffrn_radiation_monochromator     graphite
_diffrn_measurement_device_type     'Agilent Eos Gemini Ultra'
_diffrn_measurement_method     '\f and \w'
_diffrn_detector_area_resol_mean     16.1978
_diffrn_reflns_number     6571
_diffrn_reflns_av_R_equivalents     0.0467
_diffrn_reflns_av_sigmaI/netI     0.0275
_diffrn_reflns_theta_min     2.94
_diffrn_reflns_theta_max     26.37
_diffrn_reflns_theta_full     26.37
_diffrn_measured_fraction_theta_max     0.999
_diffrn_measured_fraction_theta_full     0.999
_diffrn_reflns_limit_h_min     -8
_diffrn_reflns_limit_h_max     8
_diffrn_reflns_limit_k_min     -11
_diffrn_reflns_limit_k_max     11
_diffrn_reflns_limit_l_min     -12
_diffrn_reflns_limit_l_max     12
_diffrn_standards_number     ?
_diffrn_standards_interval_count     ?
_diffrn_standards_interval_time     ?
_diffrn_standards_decay_%     ?
_refine_special_details
;Refinement of <i>F</i>^2^ against ALL reflections. The weighted <i>R</i>-factor
<i>wR</i> and goodness of fit <i>S</i> are based on <i>F</i>^2^, conventional
<i>R</i>-factors <i>R</i> are based on <i>F</i>, with <i>F</i> set to zero for
negative <i>F</i>^2^. The threshold expression of <i>F</i>^2^ >
2\s(<i>F</i>^2^) is used only for calculating <i>R</i>-factors(gt) <i>etc</i>.
and is not relevant to the choice of reflections for refinement.
<i>R</i>-factors based on <i>F</i>^2^ are statistically about twice as large
as those based on <i>F</i>, and <i>R</i>- factors based on ALL data will be
even larger.
;
_reflns_number_total     1362
_reflns_number_gt     1262
_reflns_threshold_expression     I>2\s(I)
_refine_ls_structure_factor_coef     Fsqd
_refine_ls_matrix_type     full
_refine_ls_R_factor_all     0.0474
_refine_ls_R_factor_gt     0.0430
_refine_ls_wR_factor_gt     0.1162
_refine_ls_wR_factor_ref     0.1188
_refine_ls_goodness_of_fit_ref     1.092
_refine_ls_restrained_S_all     1.092
_refine_ls_number_reflns     1362
_refine_ls_number_parameters     152
_refine_ls_number_restraints     1
_refine_ls_hydrogen_treatment     mixed
_refine_ls_weighting_scheme     calc
_refine_ls_weighting_details
         'calc w=1/[\s^2^(Fo^2^)+(0.0935P)^2^+0.0033P] where P=(Fo^2^+2Fc^2^)/3'
_atom_sites_solution_hydrogens     geom
_atom_sites_solution_primary     direct
_atom_sites_solution_secondary     difmap
_refine_ls_shift/su_max     0.000
_refine_ls_shift/su_mean     0.000
_refine_diff_density_max     0.282
_refine_diff_density_min     -0.242
_refine_ls_extinction_method     none
_refine_ls_extinction_coef     ?
loop_
    _atom_type_symbol
    _atom_type_description
    _atom_type_scat_dispersion_real
    _atom_type_scat_dispersion_imag
    _atom_type_scat_source
    'C' 'C' 0.0033 0.0016
                         'International Tables Vol C Tables 4.2.6.8 and 6.1.1.4'
    'H' 'H' 0.0000 0.0000
                         'International Tables Vol C Tables 4.2.6.8 and 6.1.1.4'
    'O' 'O' 0.0106 0.0060
                         'International Tables Vol C Tables 4.2.6.8 and 6.1.1.4'
_computing_data_collection     'CrysAlis PRO (Agilent, 2010)'
_computing_cell_refinement     'CrysAlis PRO (Agilent, 2010)'
_computing_data_reduction     'CrysAlis PRO (Agilent, 2010)'
_computing_structure_solution     'SHELXL97 (Sheldrick, 2008)'
_computing_structure_refinement     'SHELXL97 (Sheldrick, 2008)'
_computing_molecular_graphics
                  'ORTEP-3 for Windows (Farrugia, 1997) and PLATON (Spek, 2009)'
_computing_publication_material     'WinGX (Farrugia, 1999)'
loop_
    _atom_site_type_symbol
    _atom_site_label
    _atom_site_fract_x
    _atom_site_fract_y
    _atom_site_fract_z
    _atom_site_U_iso_or_equiv
    _atom_site_adp_type
    _atom_site_calc_flag
    _atom_site_refinement_flags
    _atom_site_occupancy
    _atom_site_disorder_assembly
    _atom_site_disorder_group
    H H2 0.822(5) 0.709(4) 0.829(3) 0.039(8) Uiso d . 1 . .
    C C1 0.8653(3) 0.9919(2) 0.80775(19) 0.0185(4) Uani d . 1 . .
    H H1 0.9924 0.9851 0.8695 0.022 Uiso calc R 1 . .
    C C2 0.8777(3) 0.8642(2) 0.7154(2) 0.0214(4) Uani d . 1 . .
    C C3 1.0704(3) 0.8816(2) 0.6454(2) 0.0261(5) Uani d . 1 . .
    H H3A 1.1934 0.8693 0.7081 0.031 Uiso calc R 1 . .
    H H3B 1.0705 0.8072 0.5806 0.031 Uiso calc R 1 . .
    C C4 1.0826(3) 1.0251(3) 0.5791(2) 0.0296(5) Uani d . 1 . .
    H H4A 0.9684 1.0339 0.5095 0.036 Uiso calc R 1 . .
    H H4B 1.2114 1.0311 0.5411 0.036 Uiso calc R 1 . .
    C C5 1.0729(3) 1.1462(2) 0.6757(2) 0.0269(5) Uani d . 1 . .
    H H5A 1.0766 1.2360 0.6300 0.032 Uiso calc R 1 . .
    H H5B 1.1947 1.1420 0.7403 0.032 Uiso calc R 1 . .
    C C6 0.8776(3) 1.1420(2) 0.7452(2) 0.0220(5) Uani d . 1 . .
    C C7 0.9014(4) 1.2512(2) 0.8558(2) 0.0262(5) Uani d . 1 . .
    H H7A 1.0348 1.2372 0.9079 0.031 Uiso calc R 1 . .
    H H7B 0.9008 1.3459 0.8186 0.031 Uiso calc R 1 . .
    C C8 0.7305(4) 1.2420(2) 0.9442(2) 0.0267(5) Uani d . 1 . .
    H H8A 0.5973 1.2638 0.8945 0.032 Uiso calc R 1 . .
    H H8B 0.7565 1.3112 1.0137 0.032 Uiso calc R 1 . .
    C C9 0.7245(3) 1.0926(2) 1.0020(2) 0.0225(4) Uani d . 1 . .
    H H9 0.8596 1.0737 1.0527 0.027 Uiso calc R 1 . .
    C C10 0.6895(3) 0.9817(2) 0.89272(19) 0.0208(4) Uani d . 1 . .
    H H10A 0.6867 0.8871 0.9298 0.025 Uiso calc R 1 . .
    H H10B 0.5572 0.9987 0.8402 0.025 Uiso calc R 1 . .
    C C11 0.6816(3) 0.8367(3) 0.6205(2) 0.0281(5) Uani d . 1 . .
    H H11A 0.5633 0.8342 0.6674 0.042 Uiso calc R 1 . .
    H H11B 0.6942 0.7472 0.5776 0.042 Uiso calc R 1 . .
    H H11C 0.6643 0.9114 0.5570 0.042 Uiso calc R 1 . .
    C C12 0.6859(4) 1.1824(3) 0.6488(2) 0.0291(5) Uani d . 1 . .
    H H12A 0.6890 1.1314 0.5688 0.044 Uiso calc R 1 . .
    H H12B 0.6873 1.2827 0.6321 0.044 Uiso calc R 1 . .
    H H12C 0.5619 1.1581 0.6854 0.044 Uiso calc R 1 . .
    C C13 0.5607(4) 1.0824(2) 1.0919(2) 0.0254(5) Uani d . 1 . .
    C C14 0.6262(4) 1.0246(3) 1.2248(2) 0.0365(6) Uani d . 1 . .
    H H14A 0.5094 1.0239 1.2732 0.055 Uiso calc R 1 . .
    H H14B 0.7341 1.0832 1.2688 0.055 Uiso calc R 1 . .
    H H14C 0.6770 0.9293 1.2181 0.055 Uiso calc R 1 . .
    O O1 0.9229(2) 0.73764(16) 0.79125(15) 0.0258(4) Uani d . 1 . .
    O O2 0.3823(3) 1.1216(2) 1.05879(17) 0.0368(4) Uani d . 1 . .
loop_
    _atom_site_aniso_label
    _atom_site_aniso_U_11
    _atom_site_aniso_U_22
    _atom_site_aniso_U_33
    _atom_site_aniso_U_12
    _atom_site_aniso_U_13
    _atom_site_aniso_U_23
    C1 0.0181(9) 0.0150(9) 0.0221(10) 0.0001(7) 0.0013(7) 0.0000(7)
    C2 0.0234(11) 0.0173(9) 0.0236(10) 0.0027(8) 0.0035(8) 0.0001(8)
    C3 0.0265(11) 0.0247(11) 0.0283(11) 0.0026(8) 0.0079(8) -0.0005(9)
    C4 0.0300(11) 0.0311(12) 0.0299(11) -0.0018(9) 0.0119(9) 0.0033(9)
    C5 0.0256(11) 0.0237(11) 0.0322(11) -0.0027(8) 0.0065(8) 0.0053(9)
    C6 0.0200(10) 0.0188(10) 0.0269(10) -0.0005(7) 0.0017(7) 0.0025(8)
    C7 0.0299(11) 0.0163(10) 0.0319(11) -0.0033(8) 0.0016(9) -0.0003(8)
    C8 0.0308(11) 0.0180(10) 0.0309(11) 0.0017(9) 0.0024(9) -0.0025(8)
    C9 0.0258(10) 0.0185(10) 0.0229(10) 0.0003(8) 0.0026(8) -0.0020(7)
    C10 0.0236(10) 0.0149(9) 0.0241(10) 0.0001(8) 0.0040(7) -0.0014(7)
    C11 0.0253(11) 0.0266(11) 0.0321(11) -0.0011(8) 0.0024(9) -0.0068(9)
    C12 0.0298(12) 0.0263(11) 0.0304(11) 0.0037(9) 0.0003(9) 0.0055(9)
    C13 0.0325(12) 0.0149(9) 0.0296(11) 0.0006(8) 0.0070(8) -0.0058(8)
    C14 0.0463(14) 0.0321(13) 0.0324(12) -0.0030(11) 0.0097(10) 0.0025(10)
    O1 0.0279(8) 0.0172(7) 0.0341(8) 0.0036(6) 0.0103(6) 0.0028(6)
    O2 0.0336(9) 0.0360(10) 0.0429(9) 0.0095(7) 0.0132(7) 0.0005(8)
_geom_special_details
;
All s.u.'s (except the s.u. in the dihedral angle between two l.s. planes) are
estimated using the full covariance matrix. The cell s.u.'s are taken into
account individually in the estimation of s.u.'s in distances, angles and
torsion angles; correlations between s.u.'s in cell parameters are only used
when they are defined by crystal symmetry. An approximate (isotropic)
treatment of cell s.u.'s is used for estimating s.u.'s involving l.s. planes.
;
loop_
    _geom_bond_atom_site_label_1
    _geom_bond_atom_site_label_2
    _geom_bond_site_symmetry_2
    _geom_bond_distance
    _geom_bond_publ_flag
    C1 C10 . 1.530(3) ?
    C1 C2 . 1.545(3) ?
    C1 C6 . 1.560(3) ?
    C1 H1 . 0.9800 ?
    C2 O1 . 1.436(3) ?
    C2 C11 . 1.529(3) ?
    C2 C3 . 1.532(3) ?
    C3 C4 . 1.521(3) ?
    C3 H3A . 0.9700 ?
    C3 H3B . 0.9700 ?
    C4 C5 . 1.524(3) ?
    C4 H4A . 0.9700 ?
    C4 H4B . 0.9700 ?
    C5 C6 . 1.536(3) ?
    C5 H5A . 0.9700 ?
    C5 H5B . 0.9700 ?
    C6 C7 . 1.533(3) ?
    C6 C12 . 1.541(3) ?
    C7 C8 . 1.528(3) ?
    C7 H7A . 0.9700 ?
    C7 H7B . 0.9700 ?
    C8 C9 . 1.530(3) ?
    C8 H8A . 0.9700 ?
    C8 H8B . 0.9700 ?
    C9 C13 . 1.503(3) ?
    C9 C10 . 1.535(3) ?
    C9 H9 . 0.9800 ?
    C10 H10A . 0.9700 ?
    C10 H10B . 0.9700 ?
    C11 H11A . 0.9600 ?
    C11 H11B . 0.9600 ?
    C11 H11C . 0.9600 ?
    C12 H12A . 0.9600 ?
    C12 H12B . 0.9600 ?
    C12 H12C . 0.9600 ?
    C13 O2 . 1.222(3) ?
    C13 C14 . 1.493(3) ?
    C14 H14A . 0.9600 ?
    C14 H14B . 0.9600 ?
    C14 H14C . 0.9600 ?
    O1 H2 . 0.85(3) ?
loop_
    _geom_angle_atom_site_label_1
    _geom_angle_atom_site_label_2
    _geom_angle_atom_site_label_3
    _geom_angle_site_symmetry_1
    _geom_angle_site_symmetry_3
    _geom_angle
    _geom_angle_publ_flag
    C10 C1 C2 . . 114.14(16) ?
    C10 C1 C6 . . 112.18(15) ?
    C2 C1 C6 . . 115.90(15) ?
    C10 C1 H1 . . 104.3 ?
    C2 C1 H1 . . 104.3 ?
    C6 C1 H1 . . 104.3 ?
    O1 C2 C11 . . 107.93(18) ?
    O1 C2 C3 . . 103.02(16) ?
    C11 C2 C3 . . 112.14(17) ?
    O1 C2 C1 . . 109.18(15) ?
    C11 C2 C1 . . 115.19(16) ?
    C3 C2 C1 . . 108.64(17) ?
    C4 C3 C2 . . 113.69(17) ?
    C4 C3 H3A . . 108.8 ?
    C2 C3 H3A . . 108.8 ?
    C4 C3 H3B . . 108.8 ?
    C2 C3 H3B . . 108.8 ?
    H3A C3 H3B . . 107.7 ?
    C3 C4 C5 . . 110.96(17) ?
    C3 C4 H4A . . 109.4 ?
    C5 C4 H4A . . 109.4 ?
    C3 C4 H4B . . 109.4 ?
    C5 C4 H4B . . 109.4 ?
    H4A C4 H4B . . 108.0 ?
    C4 C5 C6 . . 113.21(17) ?
    C4 C5 H5A . . 108.9 ?
    C6 C5 H5A . . 108.9 ?
    C4 C5 H5B . . 108.9 ?
    C6 C5 H5B . . 108.9 ?
    H5A C5 H5B . . 107.7 ?
    C7 C6 C5 . . 108.80(16) ?
    C7 C6 C12 . . 108.44(18) ?
    C5 C6 C12 . . 109.67(17) ?
    C7 C6 C1 . . 107.52(17) ?
    C5 C6 C1 . . 107.90(16) ?
    C12 C6 C1 . . 114.38(18) ?
    C8 C7 C6 . . 113.48(17) ?
    C8 C7 H7A . . 108.9 ?
    C6 C7 H7A . . 108.9 ?
    C8 C7 H7B . . 108.9 ?
    C6 C7 H7B . . 108.9 ?
    H7A C7 H7B . . 107.7 ?
    C7 C8 C9 . . 110.07(17) ?
    C7 C8 H8A . . 109.6 ?
    C9 C8 H8A . . 109.6 ?
    C7 C8 H8B . . 109.6 ?
    C9 C8 H8B . . 109.6 ?
    H8A C8 H8B . . 108.2 ?
    C13 C9 C8 . . 110.87(17) ?
    C13 C9 C10 . . 111.32(17) ?
    C8 C9 C10 . . 110.12(16) ?
    C13 C9 H9 . . 108.1 ?
    C8 C9 H9 . . 108.1 ?
    C10 C9 H9 . . 108.1 ?
    C1 C10 C9 . . 109.28(15) ?
    C1 C10 H10A . . 109.8 ?
    C9 C10 H10A . . 109.8 ?
    C1 C10 H10B . . 109.8 ?
    C9 C10 H10B . . 109.8 ?
    H10A C10 H10B . . 108.3 ?
    C2 C11 H11A . . 109.5 ?
    C2 C11 H11B . . 109.5 ?
    H11A C11 H11B . . 109.5 ?
    C2 C11 H11C . . 109.5 ?
    H11A C11 H11C . . 109.5 ?
    H11B C11 H11C . . 109.5 ?
    C6 C12 H12A . . 109.5 ?
    C6 C12 H12B . . 109.5 ?
    H12A C12 H12B . . 109.5 ?
    C6 C12 H12C . . 109.5 ?
    H12A C12 H12C . . 109.5 ?
    H12B C12 H12C . . 109.5 ?
    O2 C13 C14 . . 121.2(2) ?
    O2 C13 C9 . . 121.8(2) ?
    C14 C13 C9 . . 117.03(19) ?
    C13 C14 H14A . . 109.5 ?
    C13 C14 H14B . . 109.5 ?
    H14A C14 H14B . . 109.5 ?
    C13 C14 H14C . . 109.5 ?
    H14A C14 H14C . . 109.5 ?
    H14B C14 H14C . . 109.5 ?
    C2 O1 H2 . . 113(2) ?
loop_
    _geom_hbond_atom_site_label_D
    _geom_hbond_atom_site_label_H
    _geom_hbond_atom_site_label_A
    _geom_hbond_site_symmetry_A
    _geom_hbond_distance_DH
    _geom_hbond_distance_HA
    _geom_hbond_distance_DA
    _geom_hbond_angle_DHA
    _geom_hbond_publ_flag
    O1 H2 O2 2_647 0.84(3) 2.05(3) 2.883(2) 169(3) yes
data_global
_journal_date_recd_electronic     2011-02-01
_journal_date_accepted     2011-02-06
_journal_name_full     'Acta Crystallographica, Section E'
_journal_year     2011
_journal_volume     67
_journal_issue      3
_journal_page_first     o601
_journal_page_last     o601
_journal_paper_category     QO
_journal_coeditor_code     FJ2393
_publ_contact_author_name     'Professor Mohamed  Aksssira'
_publ_contact_author_address
;
Laboratoire de Chimie Bioorganique et Analytique,
URAC 22. B.P. 146, FSTM, Universit\'e Hassan II
Mohammedia-casablanca 20810 Mohammedia, Morocco.
;
_publ_contact_author_email     'makssira@yahoo.fr'
_publ_contact_author_fax     '0021224437408'
_publ_contact_author_phone     '0021224434649'
_publ_section_title
;\
1-[(2<i>R</i>,4a<i>R</i>,8<i>R</i>,8a<i>R</i>)-8-Hydroxy-4a,8-\
dimethylperhydronaphthalen-2-yl]ethan-1-one
;
loop_
    _publ_author_name
    _publ_author_address
    'Mohamed Tebbaa'
;
Laboratoire de Chimie Bioorganique et Analytique,
URAC 22, BP 146, FSTM, Universit\'e Hassan II
Mohammedia--Casablanca 20810 Mohammedia, Morocco
;
    'Ahmed Benharref'
;
Laboratoire de Chimie Biomoleculaire,
Substances Naturelles et R\'eactivite',
URAC16, Universit\'e Cadi Ayyad,
Facult\'e des Sciences Semlalia, BP 2390, Bd My Abdellah,
40000 Marrakech, Morocco
;
    'Moha Berraho'
;
Laboratoire de Chimie Biomoleculaire,
Substances Naturelles et R\'eactivite',
URAC16, Universit\'e Cadi Ayyad,
Facult\'e des Sciences Semlalia, BP 2390, Bd My Abdellah,
40000 Marrakech, Morocco
;
    'Jean-Claude Daran'
;
Laboratoire de Chimie de Coordination,
205 route de Narbonne, 31077 Toulouse Cedex 04, France
;
    'Mohamed Akssira'
;
Laboratoire de Chimie Bioorganique et Analytique,
URAC 22, BP 146, FSTM, Universit\'e Hassan II
Mohammedia--Casablanca 20810 Mohammedia, Morocco
;
    'Ahmed Elhakmaoui'
;
Laboratoire de Chimie Bioorganique et Analytique,
URAC 22, BP 146, FSTM, Universit\'e Hassan II
Mohammedia--Casablanca 20810 Mohammedia, Morocco
;
