# Supplementary material for: 1-[(2R,4aR,8R,8aR)-8-Hy­droxy-4a,8-di­methyl­perhydronaphthalen-2-yl]ethan-1-one
Source: Acta Crystallogr Sect E Struct Rep Online. 2011 Feb 12;67(Pt 3):o601. doi: 10.1107/S1600536811004454 (PMC3052061; doi:10.1107/S1600536811004454)
Supplement: Supplementary file 2 [file e-67-0o601-Isup2.hkl]

#
# h,k,l, Fc-squared, Fo-squared, sigma(Fo-squared) and status flag
#
data_I
_shelx_title ' TM30 P21'
_shelx_refln_list_code          4
_shelx_F_calc_maximum       67.45
_exptl_crystal_F_000       248.00
_reflns_d_resolution_high  0.8000
 
loop_
 _symmetry_equiv_pos_as_xyz
 'x, y, z'
 '-x, y+1/2, -z'
 
_cell_length_a     6.4919
_cell_length_b     9.4057
_cell_length_c    10.3638
_cell_angle_alpha  90.000
_cell_angle_beta   97.286
_cell_angle_gamma  90.000
 
_shelx_F_squared_multiplier     1.000
 
loop_
 _refln_index_h
 _refln_index_k
 _refln_index_l
 _refln_F_squared_calc
 _refln_F_squared_meas
 _refln_F_squared_sigma
 _refln_observed_status
   1   0   0      897.27      867.74      4.87 o
   2   0   0       15.04       11.66      0.49 o
   3   0   0      340.81      332.83      1.86 o
   4   0   0      550.92      569.97      3.84 o
   5   0   0      579.84      604.62     19.01 o
   6   0   0      102.96      100.53      3.17 o
   7   0   0        0.77        2.33      1.65 o
   8   0   0        2.99        3.01      3.17 o
   1   1   0     1617.01     1579.78     10.76 o
   2   1   0      423.00      410.62     10.74 o
   3   1   0      271.08      280.04      2.29 o
   4   1   0        9.77        9.96      0.41 o
   5   1   0       76.50       79.36      4.75 o
   6   1   0      235.99      232.75     12.82 o
   7   1   0        6.48        3.97      1.20 o
   8   1   0       12.97       12.46      1.28 o
   0   2   0     1155.30     1477.18     20.14 o
   1   2   0      606.89      630.52      3.92 o
   2   2   0        6.22        5.24      0.23 o
   3   2   0       13.57       14.06      0.27 o
   4   2   0       16.75       18.75      0.54 o
   5   2   0       45.31       46.28      1.23 o
   6   2   0       48.24       48.98      1.99 o
   7   2   0        8.73        7.78      0.96 o
   1   3   0       53.30       63.91      1.41 o
   2   3   0       54.76       52.28      0.63 o
   3   3   0      146.17      143.15      3.50 o
   4   3   0        6.73        7.22      0.34 o
   5   3   0       59.42       56.85      2.28 o
   6   3   0       55.03       56.25      2.15 o
   7   3   0        5.85        4.55      0.89 o
   0   4   0       46.54       56.24      1.79 o
   1   4   0      211.50      237.34      5.13 o
   2   4   0        1.07        0.83      0.37 o
   3   4   0        1.77        1.27      0.20 o
   4   4   0       12.68       11.86      0.55 o
   5   4   0       24.89       27.06      1.48 o
   6   4   0        2.24        1.60      0.71 o
   7   4   0        1.21        0.74      0.81 o
   1   5   0       88.74      106.10      2.28 o
   2   5   0      279.61      275.89      9.74 o
   3   5   0        1.19        0.35      0.40 o
   4   5   0       34.29       37.56      0.97 o
   5   5   0       58.80       56.74      1.15 o
   6   5   0        4.90        4.64      0.75 o
   7   5   0       13.64       13.56      0.96 o
   0   6   0       18.36       24.43      1.17 o
   1   6   0       68.84       78.23      1.78 o
   2   6   0       23.00       25.47      0.47 o
   3   6   0        1.99        2.16      0.43 o
   4   6   0       59.36       52.72      1.09 o
   5   6   0       14.22       14.82      0.75 o
   6   6   0       77.33       89.31      1.48 o
   1   7   0       56.63       64.04      1.35 o
   2   7   0       84.17       97.06      1.84 o
   3   7   0       14.89       13.91      0.74 o
   4   7   0       16.82       17.20      0.93 o
   5   7   0      126.50      123.62      7.99 o
   6   7   0       65.55       70.58      2.93 o
   0   8   0      535.71      667.03     17.75 o
   1   8   0      192.25      234.17      5.95 o
   2   8   0       48.83       50.55      0.98 o
   3   8   0        7.50        6.71      0.72 o
   4   8   0      100.38       98.86      1.87 o
   5   8   0       52.33       52.47      4.09 o
   1   9   0       46.64       55.66      1.32 o
   2   9   0        3.02        2.67      0.69 o
   3   9   0       36.77       37.33      1.18 o
   4   9   0       21.22       22.55      1.00 o
   5   9   0        5.52        4.00      0.82 o
   0  10   0       22.72       31.40      1.32 o
   1  10   0       51.98       61.16      1.57 o
   2  10   0       10.81       11.38      0.81 o
   3  10   0        4.24        3.04      0.70 o
   4  10   0       11.62        9.24      1.04 o
   1  11   0       38.93       46.35      1.30 o
   2  11   0        5.80        5.78      0.73 o
  -8   0   1       19.84       18.87      1.54 o
  -7   0   1       15.44       12.09      1.92 o
  -6   0   1      258.37      251.31     11.75 o
  -5   0   1       43.25       42.69      1.69 o
  -4   0   1       91.40       71.39      6.23 o
  -3   0   1       41.58       41.42      1.29 o
  -2   0   1        2.52        2.26      0.29 o
  -1   0   1      179.83      166.54      2.91 o
   1   0   1     4313.75     3784.45     23.06 o
   2   0   1      534.78      524.30      3.66 o
   3   0   1       24.05       21.01      0.83 o
   4   0   1       66.71       59.79      1.02 o
   5   0   1      193.64      194.34      2.35 o
   6   0   1       86.73       84.84      4.04 o
   7   0   1       62.26       60.53      7.44 o
  -8   1   1        1.76        1.74      0.87 o
  -7   1   1       11.80       10.05      1.34 o
  -6   1   1       72.06       74.97      3.56 o
  -5   1   1      433.02      474.52      3.04 o
  -4   1   1      114.58      111.20      3.78 o
  -3   1   1      103.73      100.42      1.65 o
  -2   1   1      370.24      392.64     14.31 o
  -1   1   1      552.40      556.43      5.95 o
   0   1   1     1419.44      694.27    558.18 o
   1   1   1     3136.65     2798.83     24.50 o
   2   1   1      105.95      107.78      1.02 o
   3   1   1       69.39       75.14      1.79 o
   4   1   1       11.78       11.28      0.47 o
   5   1   1       32.97       32.83      1.80 o
   6   1   1       42.19       38.10      1.85 o
   7   1   1        6.31        9.63      2.39 o
  -7   2   1       37.42       36.57      1.37 o
  -6   2   1       31.30       30.54      1.54 o
  -5   2   1       15.52       16.90      1.65 o
  -4   2   1      104.84      102.82      1.91 o
  -3   2   1       61.90       63.04      0.84 o
  -2   2   1       44.92       51.07      0.92 o
  -1   2   1     2190.17     2274.14     18.14 o
   0   2   1      817.66     1006.28      7.97 o
   1   2   1      128.85      134.71      2.07 o
   2   2   1       43.65       52.30      1.02 o
   3   2   1      340.77      366.14      6.03 o
   4   2   1       70.20       69.23      1.10 o
   5   2   1       20.59       21.56      0.85 o
   6   2   1       71.00       74.53      3.17 o
   7   2   1        7.28        7.30      0.95 o
  -7   3   1       21.61       20.36      0.90 o
  -6   3   1       14.05       14.55      1.72 o
  -5   3   1      116.78      111.98      2.96 o
  -4   3   1       18.62       18.13      0.44 o
  -3   3   1       67.63       66.61      1.27 o
  -2   3   1      135.05      150.06      1.24 o
  -1   3   1      795.41      919.07     12.53 o
   0   3   1      850.38     1054.85     13.11 o
   1   3   1      532.86      581.44      8.09 o
   2   3   1      156.50      150.37      2.36 o
   3   3   1        4.73        4.25      0.26 o
   4   3   1       56.64       56.27      1.18 o
   5   3   1        9.60        8.22      0.58 o
   6   3   1       14.34       15.87      1.05 o
   7   3   1        6.78        6.89      1.01 o
  -7   4   1        6.85        5.60      0.69 o
  -6   4   1        0.77       -0.25      0.57 o
  -5   4   1        2.92        2.72      0.68 o
  -4   4   1       74.94       77.96      1.07 o
  -3   4   1       40.95       39.10      0.61 o
  -2   4   1      142.09      146.69      2.06 o
  -1   4   1      602.59      735.31      8.54 o
   0   4   1      123.99      156.33      3.25 o
   1   4   1       51.60       62.08      1.68 o
   2   4   1      283.06      267.07      5.21 o
   3   4   1       15.25       15.32      0.48 o
   4   4   1       43.32       41.51      0.73 o
   5   4   1      256.45      264.76      6.87 o
   6   4   1       11.83       11.76      1.59 o
   7   4   1        3.40        3.07      0.85 o
  -7   5   1       54.69       61.47      3.03 o
  -6   5   1        1.80        0.57      0.60 o
  -5   5   1       23.11       24.30      0.74 o
  -4   5   1       12.27       13.51      0.68 o
  -3   5   1       13.70       15.69      0.45 o
  -2   5   1       21.83       26.44      0.49 o
  -1   5   1      175.23      246.43      4.01 o
   0   5   1       92.90      112.37      3.14 o
   1   5   1       88.37      107.02      3.13 o
   2   5   1       73.55       82.50      1.26 o
   3   5   1       39.39       41.46      0.76 o
   4   5   1        1.56        0.84      0.41 o
   5   5   1       53.25       54.21      1.15 o
   6   5   1       32.65       33.32      1.18 o
   7   5   1       12.16        9.24      0.93 o
  -6   6   1        7.45        9.05      1.20 o
  -5   6   1       10.19        9.96      0.57 o
  -4   6   1       54.87       57.02      1.61 o
  -3   6   1      100.69      112.68      1.81 o
  -2   6   1       32.88       34.84      0.57 o
  -1   6   1       24.38       31.82      0.95 o
   0   6   1      521.28      631.31     15.62 o
   1   6   1       32.87       36.33      0.75 o
   2   6   1       66.15       73.61      1.53 o
   3   6   1        2.05        1.84      0.42 o
   4   6   1        9.11        7.55      0.55 o
   5   6   1      122.91      122.85      1.64 o
   6   6   1      125.14      134.53      2.03 o
  -6   7   1       91.07      100.12      2.54 o
  -5   7   1       52.70       48.96      3.00 o
  -4   7   1      123.02      120.98      1.94 o
  -3   7   1       97.40       96.89      2.65 o
  -2   7   1       29.25       31.91      0.95 o
  -1   7   1      281.75      331.67      4.59 o
   0   7   1      412.35      520.66     10.02 o
   1   7   1       81.35       85.81      2.68 o
   2   7   1      136.19      139.61      2.59 o
   3   7   1       64.40       70.50      1.69 o
   4   7   1       14.09       12.21      0.88 o
   5   7   1       86.43       91.24      2.71 o
   6   7   1        9.61        9.49      1.05 o
  -5   8   1       27.57       27.20      1.95 o
  -4   8   1       69.52       74.86      2.14 o
  -3   8   1      156.57      167.47      2.08 o
  -2   8   1       11.28       10.68      0.78 o
  -1   8   1       83.72      100.72      2.99 o
   0   8   1      203.05      260.82      5.50 o
   1   8   1      109.98      136.26      4.66 o
   2   8   1      159.77      169.73      3.56 o
   3   8   1        9.02        7.88      0.66 o
   4   8   1       26.94       28.75      1.68 o
   5   8   1       11.07       12.00      1.52 o
  -5   9   1        0.38       -0.56      0.97 o
  -4   9   1       16.44       16.22      1.32 o
  -3   9   1       17.70       16.96      1.20 o
  -2   9   1        9.53       10.26      0.77 o
  -1   9   1       13.81       14.82      0.70 o
   0   9   1        7.86        7.88      0.49 o
   1   9   1       46.37       51.78      1.81 o
   2   9   1       57.89       62.76      1.27 o
   3   9   1       49.12       49.18      3.34 o
   4   9   1       34.72       33.29      1.47 o
   5   9   1        1.01        0.54      0.74 o
  -4  10   1        4.66        3.96      0.79 o
  -3  10   1       10.52       10.31      0.79 o
  -2  10   1       20.70       22.58      0.95 o
  -1  10   1       24.38       26.90      0.97 o
   0  10   1        9.39       10.78      0.72 o
   1  10   1        5.23        5.85      0.56 o
   2  10   1        5.41        6.03      0.73 o
   3  10   1       19.93       17.81      0.91 o
   4  10   1        1.25        0.54      0.60 o
  -2  11   1        4.46        3.77      0.70 o
  -1  11   1       26.24       30.77      1.54 o
   0  11   1       28.81       32.10      2.20 o
   1  11   1       55.52       62.13      3.45 o
   2  11   1       13.33       14.46      0.88 o
  -8   0   2        9.84       22.32      2.12 o
  -7   0   2       15.60       15.27      1.44 o
  -6   0   2       14.37       13.07      1.69 o
  -5   0   2      190.96      192.12      4.34 o
  -4   0   2      960.97     1041.34      4.63 o
  -3   0   2     1488.52     1556.14     16.82 o
  -2   0   2      350.35      326.00      9.25 o
  -1   0   2      236.13      230.72      2.39 o
   0   0   2      507.66      447.22      1.53 o
   1   0   2     2721.47     2468.44      9.48 o
   2   0   2     2537.17     2387.54      8.73 o
   3   0   2       22.96       15.08      0.91 o
   4   0   2       24.56       22.32      1.07 o
   5   0   2        0.73        0.20      0.73 o
   6   0   2       11.53       10.57      0.93 o
   7   0   2       57.12       55.28      7.51 o
  -8   1   2        4.33        3.58      0.85 o
  -7   1   2        3.06        3.25      0.84 o
  -6   1   2       49.61       51.93      1.74 o
  -5   1   2      220.04      231.95      4.23 o
  -4   1   2       27.96       24.91      1.41 o
  -3   1   2      138.57      136.75      2.73 o
  -2   1   2      414.03      404.35      2.99 o
  -1   1   2      110.82      105.93      1.56 o
   0   1   2     1281.44     1123.71     13.60 o
   1   1   2      535.81      468.98      8.41 o
   2   1   2      264.56      277.71      2.51 o
   3   1   2      311.36      300.71     12.22 o
   4   1   2      124.66      133.96      5.81 o
   5   1   2      107.81      100.95      2.77 o
   6   1   2       37.57       36.65      1.35 o
   7   1   2       63.99       61.68      3.95 o
  -7   2   2        1.94        6.61      2.42 o
  -6   2   2       51.79       52.23      2.42 o
  -5   2   2      160.14      146.37      5.19 o
  -4   2   2       15.01       16.97      0.42 o
  -3   2   2       79.73       79.34      0.70 o
  -2   2   2       13.67       15.20      0.32 o
  -1   2   2      705.54      705.78      8.70 o
   0   2   2      218.26      221.81      4.99 o
   1   2   2      237.18      238.58      2.04 o
   2   2   2      298.14      313.45      2.58 o
   3   2   2       56.73       67.35      0.72 o
   4   2   2       30.03       32.59      0.74 o
   5   2   2       25.68       21.70      0.76 o
   6   2   2       13.05       12.31      1.35 o
   7   2   2       65.31       69.38      3.67 o
  -7   3   2       21.99       21.10      0.96 o
  -6   3   2       86.57       95.91      1.46 o
  -5   3   2       18.81       18.45      0.91 o
  -4   3   2       52.16       51.94      1.07 o
  -3   3   2      159.79      164.81      1.71 o
  -2   3   2        0.20        0.15      0.15 o
  -1   3   2      363.08      402.61      3.37 o
   0   3   2     2036.54     2212.84     31.38 o
   1   3   2       15.62       17.71      1.01 o
   2   3   2       51.60       45.26      1.36 o
   3   3   2      114.05      119.70      1.22 o
   4   3   2       69.47       61.89      0.77 o
   5   3   2      114.54      115.72      1.29 o
   6   3   2        3.42        3.31      0.80 o
   7   3   2        1.29        0.64      0.79 o
  -7   4   2        2.94        3.64      0.67 o
  -6   4   2       99.81      102.58      1.43 o
  -5   4   2       69.03       72.79      1.34 o
  -4   4   2       58.76       61.47      1.16 o
  -3   4   2       50.31       56.00      0.85 o
  -2   4   2       23.23       28.13      0.38 o
  -1   4   2      790.68     1067.06     18.87 o
   0   4   2      226.23      280.54      6.20 o
   1   4   2      163.83      187.32      7.71 o
   2   4   2       85.42       88.56      2.35 o
   3   4   2       48.08       45.68      1.27 o
   4   4   2        2.56        1.72      0.48 o
   5   4   2       13.30       11.74      0.67 o
   6   4   2       89.90       99.63      1.99 o
   7   4   2        3.16        2.53      0.81 o
  -7   5   2        6.93       12.59      2.97 o
  -6   5   2       11.66       12.92      0.82 o
  -5   5   2        6.70        6.18      0.64 o
  -4   5   2        4.44        4.26      0.42 o
  -3   5   2       13.86       13.27      0.42 o
  -2   5   2       12.47       14.38      0.41 o
  -1   5   2       82.56      109.96      1.91 o
   0   5   2      126.48      174.00      4.35 o
   1   5   2       74.78       83.13      1.28 o
   2   5   2       15.78       17.52      0.46 o
   3   5   2        0.24        0.04      0.38 o
   4   5   2        8.85        8.90      0.49 o
   5   5   2       12.48       12.82      0.84 o
   6   5   2       15.30       13.99      0.83 o
   7   5   2        3.48        3.25      0.90 o
  -6   6   2        5.22        5.33      0.63 o
  -5   6   2       18.74       17.71      0.74 o
  -4   6   2       46.67       52.04      0.77 o
  -3   6   2       26.80       26.48      0.50 o
  -2   6   2      129.85      130.20      2.01 o
  -1   6   2        0.96        1.37      0.32 o
   0   6   2      218.31      267.90      6.32 o
   1   6   2      185.66      219.39      5.79 o
   2   6   2       84.10       88.62      2.49 o
   3   6   2       18.29       15.59      0.93 o
   4   6   2       60.84       60.15      2.36 o
   5   6   2       33.84       35.51      1.18 o
   6   6   2        1.40        2.00      0.71 o
  -6   7   2        9.61        8.88      1.11 o
  -5   7   2      105.12      102.40      8.27 o
  -4   7   2       26.56       24.72      0.95 o
  -3   7   2       21.09       18.40      0.84 o
  -2   7   2       21.60       22.35      0.84 o
  -1   7   2       42.37       43.80      0.92 o
   0   7   2       88.51      103.21      1.85 o
   1   7   2      362.90      418.13     16.01 o
   2   7   2       34.56       30.96      0.67 o
   3   7   2       83.71       77.39      1.77 o
   4   7   2       15.03       14.48      0.79 o
   5   7   2       17.67       15.72      1.16 o
   6   7   2       60.29       61.53      2.06 o
  -5   8   2       50.29       47.00      3.35 o
  -4   8   2      168.16      192.26      3.75 o
  -3   8   2      161.66      161.27      2.99 o
  -2   8   2       49.20       52.06      2.15 o
  -1   8   2       36.33       40.82      1.12 o
   0   8   2       76.16       82.27      2.78 o
   1   8   2      504.48      574.22      9.11 o
   2   8   2       30.21       31.35      0.85 o
   3   8   2       60.25       57.44      1.66 o
   4   8   2        2.85        3.13      0.56 o
   5   8   2        9.09        9.68      0.73 o
  -5   9   2       33.49       30.43      2.62 o
  -4   9   2        1.63        1.02      0.76 o
  -3   9   2       21.69       21.89      1.02 o
  -2   9   2       59.82       69.42      1.82 o
  -1   9   2       13.00       14.62      0.82 o
   0   9   2       10.16       12.97      0.60 o
   1   9   2       19.45       20.57      0.85 o
   2   9   2       33.79       32.01      1.73 o
   3   9   2        6.61        5.85      0.62 o
   4   9   2       18.80       18.78      0.84 o
  -4  10   2       19.46       17.23      1.83 o
  -3  10   2       11.04       11.23      1.19 o
  -2  10   2        0.32        0.55      0.64 o
  -1  10   2       10.61       10.27      0.94 o
   0  10   2       35.21       36.71      1.11 o
   1  10   2       15.82       20.19      0.96 o
   2  10   2       12.24       11.33      0.79 o
   3  10   2       16.24       14.01      0.80 o
  -2  11   2       15.52       17.98      1.00 o
  -1  11   2       31.54       33.17      1.19 o
   0  11   2       32.93       36.57      1.25 o
   1  11   2       48.75       62.18      1.77 o
   2  11   2       47.10       47.91      1.22 o
  -8   0   3        0.40        3.42      2.23 o
  -7   0   3       10.84       13.47      1.54 o
  -6   0   3       13.90       12.27      0.98 o
  -5   0   3      115.45      120.47      3.17 o
  -4   0   3      120.20      113.50      4.38 o
  -3   0   3      154.33      170.01      4.78 o
  -2   0   3     4548.98     4688.77     12.63 o
  -1   0   3       52.47       47.87      1.24 o
   0   0   3      358.91      339.91      3.92 o
   1   0   3      642.39      554.19     23.65 o
   2   0   3     1130.58     1158.52     11.53 o
   3   0   3      970.54     1022.50     24.58 o
   4   0   3        0.91        2.31      0.69 o
   5   0   3        0.90        0.44      0.80 o
   6   0   3       28.99       30.15      1.66 o
   7   0   3       10.27        8.01      1.58 o
  -8   1   3       30.16       36.82      1.57 o
  -7   1   3       31.69       33.55      1.61 o
  -6   1   3       30.57       28.19      1.40 o
  -5   1   3      134.52      143.03      6.93 o
  -4   1   3       36.50       40.37      1.19 o
  -3   1   3     1027.55     1064.93     23.07 o
  -2   1   3       12.93       11.18      0.24 o
  -1   1   3       87.03       84.15      1.84 o
   0   1   3       53.97       46.73      0.60 o
   1   1   3      497.32      417.86     14.39 o
   2   1   3      100.30      100.63      0.81 o
   3   1   3      125.90      119.86      4.02 o
   4   1   3       76.03       77.00      2.66 o
   5   1   3       11.40       12.77      1.08 o
   6   1   3       15.13       15.41      0.89 o
   7   1   3       14.06       15.59      1.53 o
  -7   2   3       11.01       12.61      1.15 o
  -6   2   3       27.41       25.24      1.65 o
  -5   2   3       19.91       19.69      1.08 o
  -4   2   3       12.07       11.09      0.36 o
  -3   2   3       73.89       75.99      0.93 o
  -2   2   3      108.32      117.41      1.00 o
  -1   2   3      105.21      106.20      1.40 o
   0   2   3      235.68      238.31      6.11 o
   1   2   3      245.60      239.22      4.17 o
   2   2   3      163.80      167.97      2.02 o
   3   2   3       59.10       53.47      1.03 o
   4   2   3        8.34        9.17      0.57 o
   5   2   3        7.31        6.38      0.45 o
   6   2   3       94.17      101.57      2.04 o
   7   2   3       34.36       34.20      1.28 o
  -7   3   3        0.90        1.87      0.71 o
  -6   3   3      157.65      169.86      2.08 o
  -5   3   3       56.03       53.71      1.08 o
  -4   3   3       55.17       55.29      0.65 o
  -3   3   3       12.00       14.77      0.40 o
  -2   3   3       52.33       55.00      0.89 o
  -1   3   3      234.45      257.57     11.09 o
   0   3   3     1225.58     1282.91     14.52 o
   1   3   3      205.47      204.32      6.07 o
   2   3   3       62.54       57.26      1.83 o
   3   3   3       50.44       51.31      1.16 o
   4   3   3       90.14       84.39      1.01 o
   5   3   3       56.11       50.71      1.87 o
   6   3   3       26.85       25.21      1.79 o
   7   3   3        4.25        4.35      0.90 o
  -7   4   3        2.46        2.42      0.59 o
  -6   4   3       11.44       13.05      0.76 o
  -5   4   3       98.93      103.61      2.17 o
  -4   4   3       98.72      101.98      1.96 o
  -3   4   3       46.06       47.35      1.49 o
  -2   4   3       64.82       64.65      0.91 o
  -1   4   3      156.85      171.43      2.04 o
   0   4   3     1642.61     1808.52     17.16 o
   1   4   3      373.98      399.15      8.45 o
   2   4   3       52.85       54.48      1.90 o
   3   4   3        4.19        5.07      0.39 o
   4   4   3      119.66      114.85      3.51 o
   5   4   3       79.65       81.05      1.38 o
   6   4   3       97.46      114.10      2.88 o
   7   4   3       14.27       13.94      1.35 o
  -7   5   3       12.40       11.25      0.72 o
  -6   5   3       48.13       48.57      1.48 o
  -5   5   3       39.21       40.17      1.04 o
  -4   5   3      161.29      167.26      3.20 o
  -3   5   3        4.34        3.96      0.37 o
  -2   5   3       10.46       11.43      0.38 o
  -1   5   3       14.71       11.76      0.46 o
   0   5   3      871.76      988.22     40.99 o
   1   5   3      261.25      286.32      3.48 o
   2   5   3       17.85       14.41      0.97 o
   3   5   3       87.14       83.36      1.26 o
   4   5   3        1.37        1.59      0.45 o
   5   5   3        4.55        4.13      0.49 o
   6   5   3       31.77       30.19      1.32 o
  -6   6   3        0.61       -0.21      0.55 o
  -5   6   3       22.83       24.73      0.82 o
  -4   6   3       16.58       14.53      0.52 o
  -3   6   3       66.40       68.96      0.98 o
  -2   6   3       18.72       21.92      0.61 o
  -1   6   3       26.36       28.74      0.68 o
   0   6   3       13.92       15.64      0.87 o
   1   6   3       49.24       45.78      0.71 o
   2   6   3      226.66      205.34      4.74 o
   3   6   3       19.55       20.43      1.16 o
   4   6   3       32.11       29.90      0.77 o
   5   6   3       21.15       21.50      1.40 o
   6   6   3       14.53       14.77      1.03 o
  -6   7   3        4.58        3.41      0.97 o
  -5   7   3      117.55      121.87      5.61 o
  -4   7   3       91.63       89.36      2.32 o
  -3   7   3       73.13       73.98      2.42 o
  -2   7   3       33.18       30.05      0.74 o
  -1   7   3       18.19       27.73      0.64 o
   0   7   3        9.77        8.79      0.56 o
   1   7   3      248.22      260.42      3.30 o
   2   7   3       19.49       17.92      0.72 o
   3   7   3        6.76        5.93      0.58 o
   4   7   3       35.08       37.09      0.98 o
   5   7   3        0.32        0.01      0.63 o
  -5   8   3       24.58       24.27      1.59 o
  -4   8   3       55.29       59.33      1.66 o
  -3   8   3       25.45       24.66      1.14 o
  -2   8   3      101.52       99.59      3.44 o
  -1   8   3        7.20        9.19      0.86 o
   0   8   3       14.60       16.29      0.80 o
   1   8   3       49.08       50.57      0.87 o
   2   8   3      174.73      173.87      1.77 o
   3   8   3       36.05       31.19      1.03 o
   4   8   3       23.09       19.44      1.19 o
   5   8   3        5.10        4.42      0.70 o
  -5   9   3       30.14       32.47      3.45 o
  -4   9   3        9.67       10.51      1.56 o
  -3   9   3        2.44        1.47      0.64 o
  -2   9   3        9.82        8.72      0.86 o
  -1   9   3       65.13       70.96      2.38 o
   0   9   3       42.94       49.82      1.11 o
   1   9   3        3.42        4.37      0.57 o
   2   9   3       17.04       16.88      0.83 o
   3   9   3       13.25       10.85      0.67 o
   4   9   3        7.48        5.92      0.74 o
  -4  10   3       23.79       25.05      1.53 o
  -3  10   3       12.54       13.92      1.16 o
  -2  10   3       36.51       38.68      1.81 o
  -1  10   3        1.68        1.95      0.76 o
   0  10   3        3.82        4.05      0.70 o
   1  10   3       15.89       16.66      0.90 o
   2  10   3       14.97       14.84      0.81 o
   3  10   3        5.49        4.39      0.63 o
  -2  11   3        6.65        6.57      0.84 o
  -1  11   3       10.80        9.90      0.89 o
   0  11   3        0.36       -0.07      0.71 o
   1  11   3        7.69        8.04      1.00 o
  -7   0   4        0.02        0.84      1.17 o
  -6   0   4        0.42        0.59      0.71 o
  -5   0   4        1.79        0.01      0.79 o
  -4   0   4        7.54        8.88      0.78 o
  -3   0   4      492.61      550.60     16.22 o
  -2   0   4     1167.48     1229.92      9.42 o
  -1   0   4      146.22      158.80      1.66 o
   0   0   4       74.13       61.48      0.96 o
   1   0   4        8.34        6.53      0.32 o
   2   0   4      334.37      287.19      9.32 o
   3   0   4        1.56        0.98      0.48 o
   4   0   4        1.62        1.63      0.70 o
   5   0   4       80.04       76.20      1.99 o
   6   0   4        5.59        5.17      0.83 o
   7   0   4       16.24       15.42      1.71 o
  -7   1   4       23.99       26.59      1.13 o
  -6   1   4        0.19       -0.17      0.65 o
  -5   1   4       29.46       27.85      1.48 o
  -4   1   4       73.51       71.23      2.53 o
  -3   1   4      299.61      294.05      8.22 o
  -2   1   4      391.60      415.06      7.52 o
  -1   1   4       93.64       77.74      4.60 o
   0   1   4       88.66       79.34      0.87 o
   1   1   4      157.96      156.70      2.90 o
   2   1   4      187.88      191.46      2.65 o
   3   1   4      150.02      160.20      1.28 o
   4   1   4       39.28       50.48      1.38 o
   5   1   4       37.63       39.47      1.02 o
   6   1   4        6.32        4.79      0.80 o
   7   1   4       50.93       63.03      2.64 o
  -7   2   4        1.67        2.06      0.91 o
  -6   2   4       67.24       73.98      1.57 o
  -5   2   4       73.19       60.94      1.16 o
  -4   2   4       60.13       62.17      1.56 o
  -3   2   4      237.68      217.17      3.71 o
  -2   2   4      305.79      295.70      5.18 o
  -1   2   4       67.15       69.23      0.79 o
   0   2   4      245.80      257.51      3.78 o
   1   2   4       20.66       17.33      0.94 o
   2   2   4      112.44      108.79      2.18 o
   3   2   4       64.76       66.78      1.01 o
   4   2   4       92.31      105.09      1.39 o
   5   2   4        4.16        4.43      0.52 o
   6   2   4       27.58       23.03      1.32 o
   7   2   4        0.41       -0.19      0.77 o
  -7   3   4       11.06       11.79      1.05 o
  -6   3   4       50.80       53.53      1.21 o
  -5   3   4      134.02      140.22      1.81 o
  -4   3   4       47.24       47.30      1.45 o
  -3   3   4      176.08      173.50      3.25 o
  -2   3   4       71.86       67.91      1.34 o
  -1   3   4      624.60      647.85      4.88 o
   0   3   4     1141.97     1148.85     10.15 o
   1   3   4      442.41      447.08      4.78 o
   2   3   4      239.99      222.05      2.53 o
   3   3   4       33.97       35.80      0.81 o
   4   3   4       66.05       63.77      2.65 o
   5   3   4       39.84       34.87      1.04 o
   6   3   4       27.32       26.95      2.08 o
   7   3   4        7.76        8.34      0.92 o
  -7   4   4        6.95        7.74      0.71 o
  -6   4   4       14.90       16.44      0.84 o
  -5   4   4      144.94      153.73      1.86 o
  -4   4   4       71.29       70.96      1.76 o
  -3   4   4      153.22      157.61      3.29 o
  -2   4   4        8.99        8.17      0.35 o
  -1   4   4       33.77       37.86      0.97 o
   0   4   4       41.29       48.07      0.94 o
   1   4   4        9.00        9.08      0.42 o
   2   4   4      288.18      280.99      4.80 o
   3   4   4      141.66      138.85      1.69 o
   4   4   4        1.53        1.42      0.51 o
   5   4   4        5.55        4.21      0.61 o
   6   4   4        5.64        5.50      0.78 o
  -7   5   4        1.16        1.34      0.59 o
  -6   5   4       22.01       21.76      0.93 o
  -5   5   4       22.61       27.07      0.93 o
  -4   5   4      117.84      128.15      1.34 o
  -3   5   4       50.94       52.69      1.81 o
  -2   5   4        9.53       11.05      0.38 o
  -1   5   4       10.97       13.85      0.49 o
   0   5   4       76.77       84.70      1.55 o
   1   5   4      464.00      478.54      9.96 o
   2   5   4       69.08       65.68      1.08 o
   3   5   4      130.42      126.01      2.63 o
   4   5   4       50.01       49.10      1.18 o
   5   5   4        5.46        4.59      0.68 o
   6   5   4       16.03       15.19      1.62 o
  -6   6   4        9.39       10.28      0.66 o
  -5   6   4       46.50       47.92      0.96 o
  -4   6   4       14.08       15.12      0.58 o
  -3   6   4        7.17        6.63      0.45 o
  -2   6   4       95.88      114.35      3.92 o
  -1   6   4       24.09       28.40      1.41 o
   0   6   4       16.55       14.16      0.63 o
   1   6   4       17.08       15.94      0.61 o
   2   6   4       98.69       88.99      2.93 o
   3   6   4      244.97      214.29      3.21 o
   4   6   4       53.23       49.92      1.50 o
   5   6   4        7.58        7.74      0.59 o
   6   6   4       19.54       17.95      1.24 o
  -6   7   4        1.46        1.25      0.87 o
  -5   7   4        8.93        7.87      1.09 o
  -4   7   4       97.15      102.80      2.28 o
  -3   7   4      190.25      194.54      2.14 o
  -2   7   4       37.56       33.46      1.01 o
  -1   7   4       85.60       95.95      1.06 o
   0   7   4        4.37        5.42      0.50 o
   1   7   4        0.02       -0.04      0.43 o
   2   7   4      114.72      102.42      3.53 o
   3   7   4      150.72      137.08      1.91 o
   4   7   4        2.63        2.74      0.51 o
   5   7   4        3.39        2.45      0.66 o
  -5   8   4        4.29        1.98      0.88 o
  -4   8   4       46.09       39.55      1.81 o
  -3   8   4       48.48       48.21      2.22 o
  -2   8   4       90.95       82.47      2.72 o
  -1   8   4       17.33       14.03      0.70 o
   0   8   4        8.71        8.69      0.54 o
   1   8   4       43.76       43.12      1.13 o
   2   8   4       32.64       29.16      0.91 o
   3   8   4        9.75        8.72      0.62 o
   4   8   4        2.49        2.14      0.50 o
   5   8   4        0.53       -0.52      0.61 o
  -4   9   4        7.32        7.83      1.47 o
  -3   9   4        3.39        2.01      0.72 o
  -2   9   4       38.90       34.04      1.17 o
  -1   9   4       10.51        8.72      0.87 o
   0   9   4        5.83        7.49      0.58 o
   1   9   4       23.32       23.49      0.90 o
   2   9   4       21.47       19.39      0.75 o
   3   9   4        0.25        0.07      0.51 o
   4   9   4       24.57       19.37      1.02 o
  -3  10   4       33.69       28.98      1.46 o
  -2  10   4        2.52        1.76      0.75 o
  -1  10   4        3.34        4.78      0.78 o
   0  10   4       28.21       30.20      1.58 o
   1  10   4        9.87       10.30      0.84 o
   2  10   4        9.30        9.24      0.76 o
   3  10   4        0.34        0.45      0.62 o
  -1  11   4       14.88       14.87      1.05 o
   0  11   4       58.25       63.41      2.34 o
   1  11   4       44.89       44.47      2.34 o
  -7   0   5       62.49       60.99      6.33 o
  -6   0   5        1.35        0.58      0.79 o
  -5   0   5        3.89        4.47      0.81 o
  -4   0   5        0.45        0.90      0.62 o
  -3   0   5      114.04      128.05      4.43 o
  -2   0   5        3.52        3.45      0.38 o
  -1   0   5      110.51      120.70      6.16 o
   0   0   5       47.47       45.90      8.63 o
   1   0   5       93.42       89.42      5.09 o
   2   0   5      128.66      139.21      1.49 o
   3   0   5        3.15        3.98      0.53 o
   4   0   5        2.44        3.95      0.72 o
   5   0   5       37.29       37.88      2.16 o
   6   0   5        5.65        5.68      0.81 o
   7   0   5        8.39       10.64      3.36 o
  -7   1   5       32.12       43.48      2.82 o
  -6   1   5        5.92        4.65      0.59 o
  -5   1   5        6.45        7.17      0.62 o
  -4   1   5       91.59       86.33      1.15 o
  -3   1   5       21.52       18.14      0.89 o
  -2   1   5       23.56       25.00      0.77 o
  -1   1   5       56.66       47.22      1.55 o
   0   1   5      300.14      273.45      3.20 o
   1   1   5      148.54      111.67      6.25 o
   2   1   5       38.11       40.84      0.86 o
   3   1   5      160.49      151.50      1.51 o
   4   1   5       21.32       22.39      0.69 o
   5   1   5       15.73       18.95      0.88 o
   6   1   5        1.15        1.05      0.65 o
  -7   2   5       11.82       11.74      0.83 o
  -6   2   5        2.04        2.54      0.71 o
  -5   2   5       36.92       32.01      1.09 o
  -4   2   5       20.20       20.33      0.54 o
  -3   2   5       53.37       47.59      0.95 o
  -2   2   5      122.57      122.23      4.10 o
  -1   2   5       75.15       72.38      1.37 o
   0   2   5        7.71        6.62      0.39 o
   1   2   5       53.21       41.09      2.22 o
   2   2   5       11.53       11.87      0.50 o
   3   2   5       33.72       33.98      0.76 o
   4   2   5       21.43       21.46      0.76 o
   5   2   5       10.97       11.63      0.61 o
   6   2   5        0.73        0.45      0.73 o
  -7   3   5        0.34        0.67      0.62 o
  -6   3   5        3.00        3.54      0.74 o
  -5   3   5       56.02       57.87      1.29 o
  -4   3   5      213.45      211.21      6.73 o
  -3   3   5       34.71       33.58      0.55 o
  -2   3   5       34.83       33.82      0.89 o
  -1   3   5       14.19       12.71      0.48 o
   0   3   5       26.86       24.38      0.50 o
   1   3   5      521.33      488.90      9.66 o
   2   3   5      164.43      161.01      3.34 o
   3   3   5      143.41      128.17      1.47 o
   4   3   5       53.16       57.53      1.03 o
   5   3   5       37.01       39.84      1.27 o
   6   3   5        7.00        4.84      0.91 o
  -7   4   5        4.18        5.82      0.93 o
  -6   4   5       41.20       41.40      1.66 o
  -5   4   5       37.48       36.31      1.35 o
  -4   4   5      252.81      254.10      8.86 o
  -3   4   5      695.58      701.02     17.31 o
  -2   4   5      102.98      100.20      0.96 o
  -1   4   5       10.24       10.13      0.42 o
   0   4   5      197.04      190.67      3.78 o
   1   4   5      392.58      355.63      2.61 o
   2   4   5      289.15      275.62      8.04 o
   3   4   5      165.16      158.40      1.49 o
   4   4   5       41.02       37.18      1.98 o
   5   4   5       12.30       12.49      1.03 o
   6   4   5       10.82        9.44      1.42 o
  -6   5   5       12.17       13.41      0.82 o
  -5   5   5       78.26       82.79      2.80 o
  -4   5   5       90.41       90.62      2.84 o
  -3   5   5      279.19      297.93     10.99 o
  -2   5   5       91.90       89.50      2.35 o
  -1   5   5       21.78       20.68      0.63 o
   0   5   5        1.01        1.13      0.28 o
   1   5   5       57.00       58.88      1.03 o
   2   5   5      228.53      228.31      2.29 o
   3   5   5       72.52       69.02      1.49 o
   4   5   5       37.91       33.93      1.53 o
   5   5   5        4.17        3.55      0.65 o
   6   5   5       19.43       19.09      1.75 o
  -6   6   5       14.02       14.14      0.80 o
  -5   6   5       17.95       17.14      1.16 o
  -4   6   5       61.37       64.63      2.20 o
  -3   6   5        4.11        3.04      0.44 o
  -2   6   5      131.17      118.19      1.34 o
  -1   6   5      142.97      159.09      3.12 o
   0   6   5       24.57       23.07      0.70 o
   1   6   5       12.60       11.22      0.77 o
   2   6   5       37.70       28.50      1.41 o
   3   6   5      103.84      109.86      5.69 o
   4   6   5        3.29        3.46      0.67 o
   5   6   5       15.48       14.29      0.76 o
  -6   7   5        4.68        2.89      1.10 o
  -5   7   5       10.96        8.65      1.30 o
  -4   7   5       22.48       18.77      1.67 o
  -3   7   5      130.64      137.45      2.74 o
  -2   7   5       18.72       15.94      0.74 o
  -1   7   5        4.54        3.43      0.52 o
   0   7   5        7.31        9.89      0.91 o
   1   7   5       19.63       17.15      0.63 o
   2   7   5        3.67        3.10      0.58 o
   3   7   5        0.86        1.10      0.64 o
   4   7   5       21.52       17.76      0.83 o
   5   7   5        1.35        1.26      0.60 o
  -5   8   5       10.24        8.48      2.05 o
  -4   8   5       11.20       13.15      1.41 o
  -3   8   5        1.36        1.56      0.69 o
  -2   8   5       17.69       14.19      0.92 o
  -1   8   5       85.63       74.54      1.32 o
   0   8   5        0.39        0.22      0.43 o
   1   8   5       42.97       47.62      1.02 o
   2   8   5       24.22       23.47      0.78 o
   3   8   5        9.49        7.05      0.74 o
   4   8   5       18.45       16.46      0.81 o
  -4   9   5       83.22       89.62      8.49 o
  -3   9   5        6.38        6.33      0.79 o
  -2   9   5       11.70       11.72      0.87 o
  -1   9   5        0.65        0.42      0.70 o
   0   9   5        4.24        6.89      0.72 o
   1   9   5        5.72        6.14      0.57 o
   2   9   5       62.26       59.60      1.76 o
   3   9   5        6.85        5.51      0.72 o
  -3  10   5        5.39        3.24      0.95 o
  -2  10   5        6.34        6.44      0.94 o
  -1  10   5        2.30        1.89      0.72 o
   0  10   5       47.14       42.17      1.12 o
   1  10   5       42.34       43.52      1.80 o
   2  10   5       10.15        9.28      0.81 o
  -7   0   6        0.08        0.44      1.22 o
  -6   0   6        0.05        0.11      0.79 o
  -5   0   6        1.35        0.57      0.67 o
  -4   0   6       68.51       66.61      1.23 o
  -3   0   6        1.78        1.56      0.59 o
  -2   0   6       22.88       20.61      0.61 o
  -1   0   6      337.83      323.32      8.29 o
   0   0   6       42.42       41.85      4.21 o
   1   0   6        4.20        4.36      0.72 o
   2   0   6        7.87        8.27      0.73 o
   3   0   6        2.61        3.56      0.74 o
   4   0   6        5.17        6.88      1.04 o
   5   0   6       17.27       15.07      1.15 o
   6   0   6        0.43        0.06      0.81 o
  -7   1   6       41.80       51.99      3.11 o
  -6   1   6        9.38       10.24      0.72 o
  -5   1   6       11.62       12.44      0.62 o
  -4   1   6       18.21       15.77      0.82 o
  -3   1   6        4.67        3.91      0.32 o
  -2   1   6       25.91       22.46      1.14 o
  -1   1   6      145.01      118.92      7.83 o
   0   1   6      179.52      174.50      2.83 o
   1   1   6        6.33        4.78      0.99 o
   2   1   6      116.94      113.77      4.83 o
   3   1   6       63.88       65.08      1.19 o
   4   1   6       84.81       83.66      1.88 o
   5   1   6        1.66        1.49      0.59 o
   6   1   6        5.93        5.41      0.93 o
  -7   2   6        6.05        5.94      0.81 o
  -6   2   6        8.41        5.51      0.64 o
  -5   2   6        6.91        6.52      0.59 o
  -4   2   6      107.20      105.88      2.73 o
  -3   2   6      190.65      188.44      6.37 o
  -2   2   6       53.27       51.71      1.04 o
  -1   2   6      119.49      108.97      1.77 o
   0   2   6       81.10       78.24      3.16 o
   1   2   6      115.67      113.10      1.23 o
   2   2   6      189.80      176.65      3.57 o
   3   2   6       38.66       38.33      0.86 o
   4   2   6      114.66      120.98      4.29 o
   5   2   6       32.57       34.46      0.90 o
   6   2   6        3.96        5.02      0.86 o
  -7   3   6       17.73       20.68      1.47 o
  -6   3   6        8.84        7.09      0.76 o
  -5   3   6       26.72       27.99      1.43 o
  -4   3   6      111.19      107.89      3.48 o
  -3   3   6      412.77      425.14     17.63 o
  -2   3   6      217.13      200.17      3.46 o
  -1   3   6       40.42       46.02      0.90 o
   0   3   6        2.57        2.53      0.37 o
   1   3   6      173.27      157.78      3.44 o
   2   3   6      439.87      413.87      4.80 o
   3   3   6       87.27       81.79      1.40 o
   4   3   6       11.49       10.33      0.65 o
   5   3   6        8.34       10.13      0.96 o
   6   3   6       16.86       16.73      2.29 o
  -7   4   6       19.69       18.73      1.24 o
  -6   4   6        0.67       -0.35      0.89 o
  -5   4   6       55.00       54.39      2.97 o
  -4   4   6       33.92       32.02      1.25 o
  -3   4   6       30.52       34.85      1.28 o
  -2   4   6      423.58      400.08      6.85 o
  -1   4   6        1.94        2.52      0.38 o
   0   4   6       32.08       29.77      0.58 o
   1   4   6        8.62        8.46      0.38 o
   2   4   6      154.05      149.40      2.20 o
   3   4   6       77.91       74.34      1.46 o
   4   4   6       47.13       51.59      2.01 o
   5   4   6        0.12        0.29      0.79 o
   6   4   6       22.78       21.19      1.50 o
  -6   5   6       29.30       30.89      1.30 o
  -5   5   6        3.24        2.99      0.62 o
  -4   5   6        7.64        7.70      0.53 o
  -3   5   6      114.78      125.50      4.29 o
  -2   5   6      328.14      312.33     10.80 o
  -1   5   6       80.86       72.06      1.38 o
   0   5   6        3.76        2.82      0.36 o
   1   5   6       59.15       54.92      0.84 o
   2   5   6       24.23       18.95      1.12 o
   3   5   6       89.58       91.15      1.47 o
   4   5   6       77.89       78.32      1.98 o
   5   5   6        1.87        2.13      0.81 o
  -6   6   6        0.59        1.09      0.62 o
  -5   6   6        8.72        8.05      0.68 o
  -4   6   6        3.02        2.82      0.48 o
  -3   6   6       24.40       23.27      1.08 o
  -2   6   6       25.12       21.48      0.79 o
  -1   6   6       25.96       20.31      0.89 o
   0   6   6        0.49        0.93      0.47 o
   1   6   6       13.44       11.76      0.54 o
   2   6   6        0.14       -0.41      0.71 o
   3   6   6       34.03       28.52      1.43 o
   4   6   6        5.68        5.76      0.84 o
   5   6   6       30.39       31.97      1.24 o
  -5   7   6       10.40        8.01      1.52 o
  -4   7   6       61.71       68.47      2.08 o
  -3   7   6       16.21       14.42      0.76 o
  -2   7   6       43.20       37.89      1.09 o
  -1   7   6       53.70       40.12      1.76 o
   0   7   6       20.97       22.63      0.68 o
   1   7   6        8.71        9.30      0.53 o
   2   7   6        7.55        6.35      0.68 o
   3   7   6        0.50       -0.13      0.64 o
   4   7   6       25.64       22.02      0.98 o
  -5   8   6        2.85        3.26      1.54 o
  -4   8   6        4.33        4.85      0.92 o
  -3   8   6       17.76       16.03      1.03 o
  -2   8   6       37.36       34.19      1.09 o
  -1   8   6       28.13       26.56      1.41 o
   0   8   6        3.02        2.96      0.47 o
   1   8   6       16.33       17.04      0.86 o
   2   8   6       19.50       17.85      0.78 o
   3   8   6       11.55       10.20      0.77 o
   4   8   6        3.95        4.05      0.70 o
  -4   9   6       31.02       27.55      1.70 o
  -3   9   6       45.53       42.23      1.72 o
  -2   9   6       14.85       13.08      0.89 o
  -1   9   6        4.54        3.12      0.70 o
   0   9   6       25.34       23.35      0.88 o
   1   9   6       26.01       27.48      0.86 o
   2   9   6       25.19       24.57      0.94 o
   3   9   6       17.44       15.36      0.84 o
  -2  10   6        7.45        5.25      0.75 o
  -1  10   6        0.80        0.31      0.68 o
   0  10   6       21.03       21.84      1.09 o
   1  10   6       33.62       33.06      1.40 o
  -7   0   7        0.01       -0.63      1.14 o
  -6   0   7        2.25        2.21      0.85 o
  -5   0   7        1.59        0.13      0.69 o
  -4   0   7       13.73       11.40      0.81 o
  -3   0   7       33.28       42.01      1.51 o
  -2   0   7       31.69       27.07      1.16 o
  -1   0   7       67.79       67.15      1.32 o
   0   0   7      150.50      158.48      3.16 o
   1   0   7       43.63       37.26      1.18 o
   2   0   7        1.05        0.87      0.69 o
   3   0   7      110.93      104.40      2.08 o
   4   0   7       55.89       62.40      1.86 o
   5   0   7        9.45        8.97      1.05 o
   6   0   7        5.23        6.95      1.03 o
  -7   1   7        8.55       10.27      0.79 o
  -6   1   7       11.11       16.20      1.07 o
  -5   1   7       11.08       13.69      0.60 o
  -4   1   7        2.74        1.44      0.45 o
  -3   1   7       13.97       13.82      0.69 o
  -2   1   7       36.80       34.16      0.81 o
  -1   1   7       19.78       21.11      0.78 o
   0   1   7        5.36        6.33      0.68 o
   1   1   7        1.34        1.04      0.62 o
   2   1   7       33.65       29.95      1.49 o
   3   1   7       91.30       86.95      1.22 o
   4   1   7       21.99       22.63      0.85 o
   5   1   7       18.12       20.14      1.18 o
   6   1   7        4.06        3.89      0.89 o
  -7   2   7       10.85        9.50      0.96 o
  -6   2   7        8.55        8.39      0.66 o
  -5   2   7       70.21       61.75      2.31 o
  -4   2   7       29.38       31.10      0.91 o
  -3   2   7      134.99      126.68      5.91 o
  -2   2   7      196.65      192.57      5.73 o
  -1   2   7       69.83       64.99      1.01 o
   0   2   7       38.02       35.96      1.02 o
   1   2   7       11.32       10.58      0.65 o
   2   2   7       80.69       77.19      1.39 o
   3   2   7       11.05       10.59      0.67 o
   4   2   7       92.59       91.39      1.39 o
   5   2   7        5.92        5.14      0.61 o
   6   2   7        3.72        5.40      1.33 o
  -7   3   7        8.27        8.55      0.93 o
  -6   3   7       10.37        8.64      0.94 o
  -5   3   7       12.18        9.92      0.81 o
  -4   3   7       36.92       36.71      2.36 o
  -3   3   7      307.16      301.30     12.33 o
  -2   3   7      338.06      322.59      3.10 o
  -1   3   7       31.24       27.70      0.75 o
   0   3   7       12.17        8.00      0.44 o
   1   3   7       22.11       21.51      0.74 o
   2   3   7      115.40      117.48      2.09 o
   3   3   7      322.00      334.83      3.48 o
   4   3   7       24.26       26.49      0.95 o
   5   3   7        1.29        0.34      0.78 o
  -6   4   7       16.18       19.56      1.49 o
  -5   4   7       15.61       16.05      1.25 o
  -4   4   7        5.12        5.07      0.66 o
  -3   4   7       83.23       76.55      1.42 o
  -2   4   7      287.89      281.54      6.12 o
  -1   4   7       35.88       31.92      0.68 o
   0   4   7       30.21       26.95      0.66 o
   1   4   7       65.19       63.86      1.16 o
   2   4   7       26.31       26.16      1.23 o
   3   4   7       14.12       13.43      0.98 o
   4   4   7       15.33       15.11      1.07 o
   5   4   7       30.62       39.81      1.70 o
  -6   5   7        6.03        6.61      1.16 o
  -5   5   7        2.18        1.62      0.59 o
  -4   5   7       30.15       28.52      1.29 o
  -3   5   7       31.20       30.78      0.80 o
  -2   5   7      168.07      157.53      5.10 o
  -1   5   7      164.14      147.97      3.86 o
   0   5   7        3.27        3.54      0.40 o
   1   5   7       86.19       80.43      1.20 o
   2   5   7       47.11       46.65      1.54 o
   3   5   7       17.84       16.96      1.04 o
   4   5   7       67.28       77.24      2.41 o
   5   5   7        5.20        5.41      0.98 o
  -5   6   7        8.74        8.29      1.24 o
  -4   6   7       12.14       10.52      1.23 o
  -3   6   7       13.93       13.89      1.13 o
  -2   6   7       69.68       68.43      1.88 o
  -1   6   7       12.50        9.80      0.59 o
   0   6   7        2.12        2.81      0.53 o
   1   6   7       67.41       63.06      1.33 o
   2   6   7        6.83        6.20      1.23 o
   3   6   7       20.86       20.35      1.27 o
   4   6   7       47.21       49.42      1.86 o
  -5   7   7        2.39        1.91      1.02 o
  -4   7   7       12.40       11.87      0.90 o
  -3   7   7       91.31       90.80      3.36 o
  -2   7   7        6.81        4.89      0.60 o
  -1   7   7       29.59       29.88      0.74 o
   0   7   7       23.21       20.62      0.76 o
   1   7   7       47.05       43.98      1.35 o
   2   7   7        5.04        5.59      1.06 o
   3   7   7        0.91        0.67      0.77 o
   4   7   7       22.43       23.55      1.16 o
  -4   8   7        3.70        1.24      1.11 o
  -3   8   7       33.05       27.59      2.02 o
  -2   8   7        3.16        2.64      0.57 o
  -1   8   7        2.44        1.84      0.55 o
   0   8   7        2.12        1.76      0.49 o
   1   8   7        2.45        1.56      0.57 o
   2   8   7       49.00       41.14      1.68 o
   3   8   7        4.62        4.68      0.66 o
  -3   9   7       11.85       10.81      0.96 o
  -2   9   7       11.17        8.85      0.81 o
  -1   9   7        5.44        4.22      0.70 o
   0   9   7        0.83        0.86      0.65 o
   1   9   7       19.78       19.63      0.81 o
   2   9   7        9.60        8.19      0.72 o
  -6   0   8       19.61       16.79      1.69 o
  -5   0   8       11.32        8.77      0.78 o
  -4   0   8        0.67        0.48      0.64 o
  -3   0   8      128.20       96.06     10.58 o
  -2   0   8       25.16       23.00      0.98 o
  -1   0   8        0.34        0.62      0.71 o
   0   0   8        2.49        2.51      0.81 o
   1   0   8       17.96       14.66      1.04 o
   2   0   8       40.07       39.28      1.19 o
   3   0   8        7.28        5.39      1.02 o
   4   0   8       28.24       25.44      1.40 o
   5   0   8       16.01       16.54      1.27 o
  -6   1   8       41.09       45.98      1.14 o
  -5   1   8        4.60        5.47      0.60 o
  -4   1   8      104.15       88.71      4.34 o
  -3   1   8      144.94      139.51      4.08 o
  -2   1   8       80.93       78.99      1.19 o
  -1   1   8       87.97       85.26      1.38 o
   0   1   8       15.26       14.54      0.82 o
   1   1   8       84.69       87.43      1.51 o
   2   1   8       93.60      100.58      2.17 o
   3   1   8       46.97       44.55      1.36 o
   4   1   8        9.27       10.67      0.71 o
   5   1   8        7.39        5.52      0.75 o
  -6   2   8        8.32        8.67      0.67 o
  -5   2   8        2.73        3.12      0.52 o
  -4   2   8       21.11       19.47      1.74 o
  -3   2   8       79.44       76.51      1.63 o
  -2   2   8      142.74      138.17      2.25 o
  -1   2   8       13.70       11.65      0.69 o
   0   2   8       10.30       10.53      0.65 o
   1   2   8       18.78       20.09      0.81 o
   2   2   8        5.74        5.62      0.70 o
   3   2   8       20.47       21.54      0.90 o
   4   2   8       73.64       75.30      1.35 o
   5   2   8        6.63        6.99      0.74 o
  -6   3   8       22.86       25.67      2.28 o
  -5   3   8        8.21        5.75      0.64 o
  -4   3   8        0.15        0.33      0.52 o
  -3   3   8       60.16       57.84      1.37 o
  -2   3   8       36.86       33.65      1.00 o
  -1   3   8      186.67      175.50      2.25 o
   0   3   8        3.42        4.12      0.52 o
   1   3   8       39.27       36.66      1.47 o
   2   3   8        1.12        1.06      0.49 o
   3   3   8        0.22        0.41      0.61 o
   4   3   8        7.02        7.17      0.79 o
   5   3   8       28.10       30.78      1.34 o
  -6   4   8       18.14       21.81      2.53 o
  -5   4   8       16.67       18.44      1.51 o
  -4   4   8       53.02       54.90      4.56 o
  -3   4   8       32.33       29.82      0.95 o
  -2   4   8       63.75       59.28      1.20 o
  -1   4   8      130.52      121.87      2.28 o
   0   4   8       30.51       29.32      0.77 o
   1   4   8       24.78       20.90      0.86 o
   2   4   8       85.27       88.85      2.51 o
   3   4   8       67.66       61.24      1.89 o
   4   4   8        9.95        9.95      1.01 o
   5   4   8       22.54       25.99      1.33 o
  -5   5   8       22.61       23.68      2.98 o
  -4   5   8       46.81       38.62      1.79 o
  -3   5   8        1.76        1.30      0.47 o
  -2   5   8        9.27        8.68      0.50 o
  -1   5   8       53.36       52.36      1.13 o
   0   5   8      150.58      132.54      5.94 o
   1   5   8        3.45        3.17      0.58 o
   2   5   8        2.79        1.89      0.78 o
   3   5   8        3.86        4.35      0.80 o
   4   5   8       16.85       16.70      1.13 o
  -5   6   8        4.67        5.80      0.73 o
  -4   6   8        7.78        7.89      0.96 o
  -3   6   8       26.73       26.65      1.17 o
  -2   6   8        2.90        2.09      0.53 o
  -1   6   8       45.61       40.77      1.28 o
   0   6   8        0.84        0.90      0.56 o
   1   6   8       15.65       18.40      1.18 o
   2   6   8       32.20       32.59      1.20 o
   3   6   8       14.43       15.58      1.14 o
   4   6   8        2.64        2.23      0.86 o
  -4   7   8       21.72       20.98      1.86 o
  -3   7   8       12.49       11.57      0.78 o
  -2   7   8        9.55        9.67      0.75 o
  -1   7   8        2.26        1.77      0.44 o
   0   7   8       12.98       10.75      0.70 o
   1   7   8       29.90       28.68      1.79 o
   2   7   8       12.35       13.19      0.93 o
   3   7   8        1.19        1.16      0.77 o
  -3   8   8       13.59       13.73      0.99 o
  -2   8   8       16.84       18.14      0.80 o
  -1   8   8       19.38       17.08      0.75 o
   0   8   8       19.73       17.77      0.73 o
   1   8   8        4.71        6.63      0.70 o
   2   8   8        2.17        2.71      0.69 o
  -2   9   8       67.07       63.90      1.64 o
  -1   9   8        6.89        5.47      0.72 o
   0   9   8       14.65       13.64      0.96 o
  -6   0   9       26.22       34.45      2.22 o
  -5   0   9        3.63        2.88      0.87 o
  -4   0   9       12.81       12.04      1.17 o
  -3   0   9       40.14       35.15      2.04 o
  -2   0   9        0.00       -0.09      0.71 o
  -1   0   9        3.84        2.76      0.83 o
   0   0   9       15.98       13.55      1.33 o
   1   0   9        1.51        1.68      0.92 o
   2   0   9       11.29       12.17      1.16 o
   3   0   9        8.18        7.87      1.14 o
   4   0   9        0.76       -0.03      0.91 o
   5   0   9        3.93        3.78      0.95 o
  -6   1   9        0.79        0.93      0.65 o
  -5   1   9       11.08       10.58      0.71 o
  -4   1   9       10.27        9.44      0.80 o
  -3   1   9       20.16       17.45      0.75 o
  -2   1   9      203.29      218.88      2.65 o
  -1   1   9       65.13       70.09      1.39 o
   0   1   9       43.23       41.30      1.17 o
   1   1   9       14.40       12.54      0.90 o
   2   1   9       90.11       97.31      3.06 o
   3   1   9        7.06        6.65      0.67 o
   4   1   9       19.08       19.34      0.98 o
   5   1   9       28.13       31.84      1.33 o
  -6   2   9       21.99       25.56      1.32 o
  -5   2   9       23.63       24.31      1.41 o
  -4   2   9       11.28       11.68      0.92 o
  -3   2   9       77.00       74.91      1.60 o
  -2   2   9       45.15       46.99      1.74 o
  -1   2   9      100.94       98.83      1.63 o
   0   2   9       71.89       68.41      1.36 o
   1   2   9        4.87        4.94      0.69 o
   2   2   9       52.70       58.32      1.78 o
   3   2   9       25.44       26.40      0.89 o
   4   2   9        5.17        5.33      0.64 o
  -6   3   9       20.37       27.00      3.14 o
  -5   3   9       35.91       44.69      4.71 o
  -4   3   9        1.23        1.19      0.77 o
  -3   3   9       29.34       29.93      0.88 o
  -2   3   9        0.28        0.00      0.56 o
  -1   3   9      252.24      242.94      5.61 o
   0   3   9      101.20      104.06      2.76 o
   1   3   9        4.24        4.23      0.56 o
   2   3   9       10.53       10.34      0.76 o
   3   3   9        3.46        2.70      0.90 o
   4   3   9       57.64       60.17      1.89 o
  -5   4   9       30.96       38.79      1.95 o
  -4   4   9       29.57       32.84      1.24 o
  -3   4   9        7.90        8.46      0.63 o
  -2   4   9        1.44        1.91      0.55 o
  -1   4   9       17.19       17.17      0.67 o
   0   4   9       23.74       25.20      0.74 o
   1   4   9        3.69        2.92      0.63 o
   2   4   9        0.18       -0.35      0.77 o
   3   4   9       15.60       16.58      1.09 o
   4   4   9       51.39       62.73      2.07 o
  -5   5   9       13.82       16.81      2.34 o
  -4   5   9       25.49       24.54      2.22 o
  -3   5   9        6.57        7.06      0.71 o
  -2   5   9       26.70       23.92      0.71 o
  -1   5   9       52.54       53.65      1.42 o
   0   5   9       24.72       24.29      1.04 o
   1   5   9       22.70       22.35      1.47 o
   2   5   9        9.51       11.17      0.93 o
   3   5   9       16.30       15.75      1.04 o
  -4   6   9       44.02       41.89      5.28 o
  -3   6   9        5.84        5.46      0.73 o
  -2   6   9        2.07        2.62      0.72 o
  -1   6   9        8.44        7.34      0.64 o
   0   6   9        0.02        0.11      0.54 o
   1   6   9        3.83        3.90      0.76 o
   2   6   9       24.20       23.38      1.27 o
   3   6   9       17.37       19.10      1.41 o
  -3   7   9       10.88       10.07      0.79 o
  -2   7   9       16.22       15.57      1.05 o
  -1   7   9        6.35        4.61      0.64 o
   0   7   9       17.01       16.64      0.84 o
   1   7   9        4.57        6.54      0.81 o
   2   7   9       21.58       25.81      1.42 o
  -2   8   9       40.43       40.36      1.35 o
  -1   8   9        9.90        9.83      0.80 o
   0   8   9        5.83        5.39      0.61 o
   1   8   9       18.72       15.70      0.90 o
  -5   0  10        2.08        1.72      0.97 o
  -4   0  10        2.90        2.51      0.98 o
  -3   0  10       30.65       33.63      1.55 o
  -2   0  10        1.17        0.01      1.24 o
  -1   0  10       48.11       51.67      2.34 o
   0   0  10        1.10        0.56      0.87 o
   1   0  10       32.22       37.93      2.12 o
   2   0  10        1.22        1.34      0.97 o
   3   0  10        2.51        1.47      1.01 o
   4   0  10       10.46       14.34      1.33 o
  -5   1  10        1.67        2.38      0.67 o
  -4   1  10       23.24       25.42      1.00 o
  -3   1  10       17.55       16.96      0.78 o
  -2   1  10       90.90       89.61      2.52 o
  -1   1  10       67.41       72.70      1.47 o
   0   1  10       13.32       14.71      0.91 o
   1   1  10       60.52       63.59      1.95 o
   2   1  10       25.77       27.32      1.03 o
   3   1  10       10.48       10.46      0.72 o
   4   1  10       58.63       71.53      1.50 o
  -5   2  10       15.42       16.37      0.91 o
  -4   2  10       14.05       14.61      0.95 o
  -3   2  10       29.34       27.84      1.45 o
  -2   2  10       65.96       68.47      1.93 o
  -1   2  10        5.10        5.48      0.68 o
   0   2  10       66.92       66.85      1.43 o
   1   2  10        0.01        0.28      0.55 o
   2   2  10        9.08       11.28      0.82 o
   3   2  10       22.90       25.59      1.12 o
   4   2  10       25.10       29.08      1.49 o
  -5   3  10       33.51       39.16      1.34 o
  -4   3  10        4.54        3.52      0.82 o
  -3   3  10        3.20        3.06      0.58 o
  -2   3  10       31.89       33.49      0.98 o
  -1   3  10       10.81       10.48      0.74 o
   0   3  10       23.91       25.04      0.84 o
   1   3  10       65.54       67.22      1.44 o
   2   3  10        1.72        1.33      0.78 o
   3   3  10        1.01        0.71      0.72 o
  -5   4  10        2.90        2.26      1.01 o
  -4   4  10        9.39        9.89      0.86 o
  -3   4  10        5.41        5.58      0.59 o
  -2   4  10       23.59       24.91      0.98 o
  -1   4  10       43.10       42.84      0.94 o
   0   4  10       37.33       34.73      1.04 o
   1   4  10        1.69        1.72      0.61 o
   2   4  10        5.47        5.71      0.89 o
   3   4  10        1.68        1.42      1.15 o
  -4   5  10       23.71       23.36      1.46 o
  -3   5  10       11.47       10.98      0.79 o
  -2   5  10        6.97        7.08      0.64 o
  -1   5  10       35.86       39.56      1.77 o
   0   5  10       30.53       29.23      1.93 o
   1   5  10        1.01        0.27      0.72 o
   2   5  10        4.42        5.70      0.86 o
   3   5  10        4.23        4.07      0.86 o
  -3   6  10       45.98       48.62      1.62 o
  -2   6  10       28.71       27.99      1.27 o
  -1   6  10        2.33        1.93      0.55 o
   0   6  10        0.26        0.64      0.57 o
   1   6  10       35.52       41.03      1.88 o
   2   6  10        2.91        3.66      0.77 o
  -2   7  10       38.10       38.07      1.28 o
  -1   7  10       18.38       18.41      0.98 o
   0   7  10        1.06        0.97      0.77 o
  -5   0  11        1.98        1.70      1.05 o
  -4   0  11       46.35       53.24      1.96 o
  -3   0  11        4.20        2.63      1.04 o
  -2   0  11        6.05        6.13      1.48 o
  -1   0  11        0.13        0.40      1.28 o
   0   0  11        8.67        8.21      1.57 o
   1   0  11        6.33        6.72      1.54 o
   2   0  11       42.44       50.01      1.86 o
   3   0  11       14.42       18.20      1.40 o
  -5   1  11       12.76       13.55      0.91 o
  -4   1  11        5.48        4.70      0.75 o
  -3   1  11        7.68        7.03      0.95 o
  -2   1  11       25.57       28.38      0.98 o
  -1   1  11       79.65       93.68      2.09 o
   0   1  11       60.08       69.46      2.35 o
   1   1  11       16.27       16.34      0.87 o
   2   1  11        1.12        0.88      0.63 o
   3   1  11        3.39        4.82      0.74 o
  -4   2  11       11.98       11.87      0.97 o
  -3   2  11       20.40       21.95      1.16 o
  -2   2  11        4.15        3.48      0.69 o
  -1   2  11      114.96      127.32      2.97 o
   0   2  11       16.66       17.16      0.93 o
   1   2  11        4.82        4.97      0.62 o
   2   2  11        7.55        8.00      0.78 o
   3   2  11        2.45        2.38      0.75 o
  -4   3  11        2.83        2.48      0.73 o
  -3   3  11        0.79        0.90      0.73 o
  -2   3  11       14.66       15.50      0.99 o
  -1   3  11       29.26       33.35      1.18 o
   0   3  11        9.62       11.05      0.72 o
   1   3  11       18.15       19.37      0.96 o
   2   3  11        2.16        2.48      0.90 o
  -4   4  11       11.05       10.09      0.93 o
  -3   4  11        3.87        4.74      0.76 o
  -2   4  11        0.30        0.18      0.51 o
  -1   4  11        0.39        0.70      0.62 o
   0   4  11       37.18       42.28      1.15 o
   1   4  11       12.04       11.89      1.00 o
   2   4  11        0.11        0.69      0.82 o
  -3   5  11        1.88       -0.25      2.44 o
  -2   5  11       27.26       27.10      1.22 o
  -1   5  11        7.51        6.36      0.85 o
   0   5  11        2.55        2.49      0.61 o
   1   5  11        6.96        8.23      0.91 o
  -1   6  11       31.93       35.05      1.69 o
   0   6  11        0.98        1.15      0.67 o
  -3   0  12        5.40        7.98      1.19 o
  -2   0  12        1.70        2.10      1.39 o
  -1   0  12        1.86        2.62      1.41 o
   0   0  12        0.01       -0.02      1.17 o
   1   0  12        2.89        2.97      1.44 o
   2   0  12        0.81        1.51      0.98 o
  -3   1  12       15.65       15.20      1.06 o
  -2   1  12        6.55        6.50      0.83 o
  -1   1  12       53.10       62.04      1.96 o
   0   1  12       46.46       56.80      1.49 o
   1   1  12        0.51        1.39      0.67 o
   2   1  12       10.14        9.74      0.85 o
  -3   2  12        0.45        0.95      0.72 o
  -2   2  12        3.17        3.31      0.63 o
  -1   2  12       33.00       40.18      1.17 o
   0   2  12       62.04       77.84      2.91 o
   1   2  12        7.31        7.13      0.67 o
  -3   3  12       11.97       13.02      0.96 o
  -2   3  12        0.96        0.86      0.61 o
  -1   3  12        9.32       11.56      0.72 o
   0   3  12        2.34        3.49      0.71 o
   1   3  12        5.17        5.50      0.93 o
  -2   4  12       16.15       18.66      0.90 o
  -1   4  12        6.54        8.11      0.76 o
   0   4  12       14.71       14.93      0.99 o
 
